# Supplementary material for: Reporter Molecules Embedded Au@Ag Core-Shell Nanospheres as SERS Nanotags for Cardiac Troponin I Detection
Source: Biosensors (Basel). 2022 Dec 1;12(12):1108. doi: 10.3390/bios12121108 (PMC9775458; doi:10.3390/bios12121108)
Supplement: Supplementary file 1 [file biosensors-12-01108-s001.zip]

Archive with 1 entries (1 files):
- biosensors-1995688-supplementary.pdf
